# Supplementary material for: Compromised Wound Healing in Ischemic Type 2 Diabetic Rats
Source: PLoS One. 2016 Mar 30;11(3):e0152068. doi: 10.1371/journal.pone.0152068 (PMC4814123; doi:10.1371/journal.pone.0152068)
Supplement: S1 Table — (XLSX) [file pone.0152068.s001.xlsx]

## Sheet: weight
weight	high fat diet
	0	3	6	8	4wk after
	139	282	394	436	441
	138	264	399	431	431
	116	280	369	428	392
	137	244	386	437	378
	132	278	345	436	397
	141	288	387	410	418
	136	288	390	446	443
	126	278	362	439	413
	131	267	398	416	440
	133	268	351	429	422
	123	245	390	417	399
	135	265	338	450	405
	133	291	384	415	419
	130	274	360	420	383
	144	277	391	454	446
	141	294	387	437	379
	128	251	363	417	368
	140	278	345	425	437
	136	289	386	448	382
	134	267	385	441	431
	135	284	390	430	428
	138	293	388	442	436
	132	282	371	452	418
	135	286	349	407	374
	130	280	387	424	394
	143	276	388	414	420
	130	285	399	430	402
	136	287	351	420	415
	120	278	399	419	402
	138	288	395	438	440
	137	292	389	427	432
	139	273	393	418	385
	126	283	360	409	438
weight	normal diet
	0	3	6	8	4wk after
	139	257	334	349	383
	134	249	331	367	436
	137	228	306	365	437
	143	253	371	385	462
	139	245	342	399	439
	129	286	363	400	429
	133	276	360	382	398
	141	286	359	398	422
	136	270	334	348	436
	129	271	340	362	434
	140	263	349	371	399
	139	268	368	374	433
	124	241	326	362	444
	139	255	339	371	437
	109	262	350	335	375
	136	250	329	354	394
	140	263	343	365	443
	140	253	336	365	396
	141	260	338	402	415
	140	265	353	398	399

## Sheet: IPGTT
IPPGT
HFD	0	15min	30min	60min	90min	120min
	7.6	22.4	21.5	17.7	13.2	10.1
	5.9	19.3	18.1	15.3	10.4	9.4
	6.8	20	22.2	13.8	8.9	9.7
	5.8	15	17.7	15.7	10.8	7.8
	6.4	17.8	19.8	14.7	10.4	9.7
	5.6	18.1	18.2	11.2	9.3	7.8
	9.5	18.9	18.8	13.7	11.6	11.2
	6.4	12.3	13.4	10.7	8.9	7.7
	5.6	21.6	19.8	13.8	10.6	7.3
	5.8	20.9	20	15.3	10.7	7.3
	5.6	21.6	19.1	12.9	11.4	6.9
	4.9	14.1	18.3	10.2	7.5	7.7
	5.4	16.8	12.4	13.3	8.4	8.3
	5.8	19.3	18.8	14.4	10.4	8.6
	5.1	22	20.5	14.8	10.2	9.2
	4.8	17.8	13.4	9.2	7.2	8.1
	5.9	15.3	16.8	11.7	8.9	7.4
	4.7	8.8	10.7	9.7	8.8	8.1
	4.8	14.1	14.6	9.9	8.6	7.4
	6.5	17.9	16.2	8.8	8.7	6.9
	5.5	14.2	11.7	8.4	8.7	5.9
	5.6	15.5	14.9	9.6	7	6.5
	5.8	16.5	15.1	9.6	9.4	7.5
IPGTT
ND	0	15min	30min	60min	90min	120min
	5.1	8.2	8.2	7.4	6.5	6
	5.9	11	9.7	8.3	5.9	5.8
	6	12.6	10.2	8.6	8.4	6.8
	6	12	9.2	7.1	6.5	5.6
	6	8.1	8.2	9.5	8.8	5.6
	5.6	14.8	9.5	7.5	7.6	6.9
	5.7	8	9.5	7.9	6.2	5.8
	5.2	8.1	9	7.1	6.5	6.4
	5.3	9.6	11.4	6.5	7.6	6
	5.1	8.3	9.3	6.9	6.6	7.7
	5.2	10.2	9.7	8.1	6.9	5
	5.5	16.4	10.7	7.5	6.5	5.8
	4.9	8.5	8.3	6.4	6.6	5.8
	5.8	13.2	10.9	7.3	7.1	6
	5.9	15.9	11.8	7.8	6.2	5.5
	5.7	13.2	11.3	8.2	7.7	7
	4.8	17	13.4	9.5	7.7	6
	6.7	13.4	11.9	8.1	7.5	6.6
	5.2	17.5	12	8.4	7.5	6.7
	6.9	18.2	12.9	8.7	6.7	6.9

## Sheet: insulin
insulin
ND		HDF
1.09736		2.57226
0.767909		1.73455
1.18843		1.52559
0.655412		1.61972
1.46164		1.14156
0.976832		1.95857
0.942012		1.17168
0.757195		2.40472
0.872371		2.20518
0.789337		1.61595
0.510773		2.34824
0.564343		1.85503
0.51613		1.55003
0.947368		2.56786
1.05183		1.75092
1.03576		2.69375
0.826836		1.11879
1.13754		1.47235
1.17504		2.55447
1.17236		2.75536
		2.41786
