# Supplementary material for: Compromised Wound Healing in Ischemic Type 2 Diabetic Rats
Source: PLoS One. 2016 Mar 30;11(3):e0152068. doi: 10.1371/journal.pone.0152068 (PMC4814123; doi:10.1371/journal.pone.0152068)
Supplement: S2 Table — (XLSX) [file pone.0152068.s002.xlsx]

## Sheet: glucose
NORMAL							DAIBETIC
1WK	2WK	3WK	4WK				1WK	2WK	3WK	4WK
6.8	6.2	5.1	4.7				20.9	20.9	21	21.3
4.2	4.1	4.8	6.3				25.6	21.1	24.3	22.3
4.1	4.7	4.5	6.9				20	22.2	19.4	20.4
6.8	4.8	4.8	6.3				19.9	20.9	21.4	21.8
4.4	6.8	6.7	6.8				23	20.6	21	23.4
4.3	6.8	5.4	4.9				21.7	21.1	24.7	24.8
6.5	6.1	6.3	4.6				20	20.9	21.8	22.7
4.7	4.5	5	6.7				20.6	20.8	22.2	23.8
6.9	4.3	6.7	6.1				22.3	22.5	21.4	23.1
4.8	6.9	5.2	4.6				27.4	21	20.6	24.1
4.6	4.6	4.4	4.9				19.9	23.7	19.3	24.6
4.5	4.3	4.3	6.4				21.6	21.5	25.7	22.2
6.9	4.8	4.2	6.7				24.6	20.4	20.3	30.6
6.7	6.4	4.5	4.4				22.8	20.1	21.4	21.6
6.5	4.4	4.6	4.7				22.6	19.8	20.5	28.8
4.3	6.5	5.9	6.1				20.1	25.1	21.9	26.3
6.8	4.4	6.8	6.9				26.8	23.3	21	20.3
6.9	5	4.4	6.3				25.2	23.8	21.8	24.7
6.6	4.3	6.1	5.3				21.3	20.4	21.7	22.1
4.8	4.8	6.8	4.8				27.4	24.1	22.1	20.7
							23.9	22.3	24.9	20.3
							21.3	21.5	21.2	25.9
							24.5	22.6	22.9	23.1
							24.9	23.2	20.3	22.5
							23.3	19.6	23.7	22.5
							22.9	20.8	20.7	23.6
							23.3	21.8	27	21.7
							20.2	23.1	21.2	20.2
							20.3	20.9	21.8	21.2
							20.4	21.2	23.8	24.3

## Sheet: insulin
NORMAL			DIABETIC
0.94819			1.44752
0.94819			0.63611
0.936487			0.713155
0.893576			1.01646
0.772645			1.29343
0.803853			1.56455
0.922062			1.2905
1.09713			1.82982
0.735768			0.713155
1.08591			1.68158
0.746991			1.01633
1.10611			1.98147
0.90635			1.48992
1.20487			1.09489
1.08367			1.65601
			1.33954
			0.693123
			0.901861
			1.53257
			1.31036
			1.58643
			1.31036
			1.58643

## Sheet: TG-B and CHOL
ND	fast	TG-B	CHOL			HDF	TG-B	CHOL
		1.4	1.3				1.61	1.9
		1.8	1.37				1.25	1.42
		1.36	1.33				2	1.71
		1.58	1				1.75	1.8
		1.68	1.23				1.75	1.47
		1.56	1.16				1.94	1.49
		1.87	1.35				1.42	1.58
		1.41	1.21				1.51	1.54
		1.36	1.31				1.59	1.36
		1.58	1.28				1.71	1.7
		1.45	1.07				1.8	1.57
	non fast
		2.59	1.5				5.49	3
		2.68	1.84				3.9	3.62
		2.45	1.91				6.43	3.29
		1.88	1.73				5.8	3.2
		3.03	1.89				8.03	2.81
		2.32	1.87				7.8	3.52
		2.46	1.97				6.18	3.1
							6.2	3.53
