# Supplementary material for: Compromised Wound Healing in Ischemic Type 2 Diabetic Rats
Source: PLoS One. 2016 Mar 30;11(3):e0152068. doi: 10.1371/journal.pone.0152068 (PMC4814123; doi:10.1371/journal.pone.0152068)
Supplement: S3 Table — (XLSX) [file pone.0152068.s003.xlsx]

## Sheet: healing rates
non ischemic		ischemic
1day		1day
1.8		0.6
0.7		1.5
2.3		0.5
2.5		1.1
0.6		3.3
5day		5day
25.2		21.3
30.1		14
24.4		10.5
33.2		17.4
25.5		10.8
9day		9day
63.9		34.8
58.6		31.6
57.6		28.2
53.6		37.6
62.3		30.8
11day		11day
69.6		50.6
75.1		46.5
71.6		53.2
70.7		42.8
77		43.8
13day		13day
88.8		61.6
88		63.8
93.1		59.4
92.5		64
88.6		58.2

## Sheet: length of migration
	Non ischemic			ISchemic
5 day		11 day		5 day		11 day
1379		2362		281		1338
1237		2405		266		1286
1202		2218		319		1125
1346		2086		332		1242
1179		2056		347		1010
951		2374		302		1048
