# Supplementary material for: Compromised Wound Healing in Ischemic Type 2 Diabetic Rats
Source: PLoS One. 2016 Mar 30;11(3):e0152068. doi: 10.1371/journal.pone.0152068 (PMC4814123; doi:10.1371/journal.pone.0152068)
Supplement: S4 Table — (XLSX) [file pone.0152068.s004.xlsx]

## Sheet: collagen
	Non ischemic			ISchemic
5 day				5 day
22.77				13.35
23.73				16.98
19.86				18.46
22.35				15.53
22.78				17.98
23.66				18.85

## Sheet: granulation tissue
NON ischemic	ischemic
1486	930
1451	959
1714	1052
1849	1033
1690	986
1792	1119
