# Supplementary material for: Compromised Wound Healing in Ischemic Type 2 Diabetic Rats
Source: PLoS One. 2016 Mar 30;11(3):e0152068. doi: 10.1371/journal.pone.0152068 (PMC4814123; doi:10.1371/journal.pone.0152068)
Supplement: S5 Table — (XLSX) [file pone.0152068.s005.xlsx]

## Sheet: TNF-a
	5n	5is	11n	11s
TNF/beta actin	0.390727	0.549176	0.48658	0.829554
	0.45687	0.55146	0.415642	0.841247
	0.405781	0.56489	0.421475	0.791489
	0.487614	0.51688	0.398644	0.81273
	0.4942	0.52147	0.36258	0.81278

## Sheet: IL-6
	5DN	5D IS	11D N	11D IS
IL-6/beta actin	0.278349	0.538563	0.164895	0.914591
	0.30124	0.57104	0.24124	0.786541
	0.281712	0.491424	0.192475	0.791423
	0.3174	0.521472	0.234147	0.864216
	0.291248	0.471574	0.172456	0.824571

## Sheet: IL-10
	5D N	5D IS	11D N	11D IS
IL-10/beta actin	0.649112	0.382111	1.04576	0.987416
	0.5174	0.324156	0.987456	0.837456
	0.521454	0.347456	1.1024	0.94578
	0.49512	0.36124	0.964572	0.92214
	0.486435	0.321564	0.97452	1.04568

## Sheet: pcr TNF-A 
	beta actin			TNF-α			beta actin	TNF-α
IS-11-1	20.2369	20.1934	20.2053	28.6416	28.816	28.712	20.2119	28.7232
IS-11-2	19.3423	19.2392	19.3606	28.1096	28.055	28.0673	19.314	28.0773
IS-11-3	19.0592	19.0723	19.0462	27.6336	27.5231	27.8322	19.0592	27.663
IS-11-4	20.1663	20.1279	20.2177	28.8548	28.8905	28.2097	20.1706	28.6517
non-11-1	19.7998	19.737	19.6466	29.0217	29.5473	29.1235	19.7278	29.2308
non-11-2	21.9241	21.5953	21.5278	31.9901	31.3745	30.8957	21.6824	31.4201
non-11-3	21.577	21.2957	21.4122	30.1886	30.8314	30.3705	21.4283	30.4635
non-11-4	23.0686	22.7557	22.8295	32.4746	32.0062	32.7785	22.8846	32.4198
5d-is-1	16.7706	16.6749	16.69	25.604	25.5636	25.6343	16.7118	25.6006
5d-is-2	17.6881	17.7092	17.786	27.0868	26.7523	26.956	17.7278	26.9317
5d-is-3	17.6291	17.5332	17.797	27.0656	27.7177	27.6233	17.6531	27.4689
5d-is-4	17.3402	17.34	17.5101	27.1357	26.7677	27.0526	17.3968	26.9853
5d-non-1	21.5908	21.613	21.69	31.0429	31.0111	31.2236	21.6313	31.0925
5d-non-2	21.0897	21.0352	21.1645	31.0393	30.3556	30.141	21.0965	30.512
5d-non-3	21.1378	21.4182	21.0709	30.2411	30.3268	30.2995	21.209	30.2891
5d-non-4	21.3918	21.491	21.4163	31.0679	30.7357	31.1364	21.433	30.98

## Sheet: pcr IL-10
	beta actin			IL-10			beta actin	IL-10
IS-11-1	20.2369	20.1934	20.2053	26.097	26.3183	26.285	20.2119	26.2334
IS-11-2	19.3423	19.2392	19.3606	25.5171	25.6518	25.7259	19.314	25.6316
IS-11-3	19.0592	19.0723	19.0462	26.2522	26.2872	26.3335	19.0592	26.291
IS-11-4	20.1663	20.1279	20.2177	26.2209	26.2678	26.2242	20.1706	26.2376
non-11-1	19.7998	19.737	19.6466	27.7149	28.0854	27.7986	19.7278	27.8663
non-11-2	21.9241	21.5953	21.5278	28.4531	28.1973	28.2469	21.6824	28.2991
non-11-3	21.577	21.2957	21.4122	28.3691	28.28	28.9486	21.4283	28.5326
non-11-4	23.0686	22.7557	22.8295	31.0872	31.0214	31.2187	22.8846	31.1091
5d-is-1	16.7706	16.6749	16.69	23.8996	23.6127	23.6398	16.7118	23.7174
5d-is-2	17.6881	17.7092	17.786	24.9468	24.9007	24.9934	17.7278	24.947
5d-is-3	17.6291	17.5332	17.797	24.4909	24.3038	25.0281	17.6531	24.6076
5d-is-4	17.3402	17.34	17.5101	24.6661	24.4141	24.2341	17.3968	24.4381
5d-non-1	21.5908	21.613	21.69	27.0236	27.1109	26.9191	21.6313	27.0179
5d-non-2	21.0897	21.0352	21.1645	26.8826	26.7625	27.0045	21.0965	26.8832
5d-non-3	21.1378	21.4182	21.0709	26.4395	26.3667	26.4319	21.209	26.4127
5d-non-4	21.3918	21.491	21.4163	27.3733	27.0896	27.6154	21.433	27.3594

## Sheet: pcr IL-6
	beta actin			IL-6			beta actin	IL-6
IS-11-1	20.2369	20.1934	20.2053	26.1597	26.0592	26.0576	20.2119	26.0922
IS-11-2	19.3423	19.2392	19.3606	25.1716	25.1805	25.3694	19.314	25.2405
IS-11-3	19.0592	19.0723	19.0462	25.5488	25.5542	25.9491	19.0592	25.684
IS-11-4	20.1663	20.1279	20.2177	26.0571	25.9443	26.1563	20.1706	26.0526
non-11-1	19.7998	19.737	19.6466	30.7305	30.533	30.8921	19.7278	30.7185
non-11-2	21.9241	21.5953	21.5278	35.4952	35.8681	35.157	21.6824	35.5068
non-11-3	21.577	21.2957	21.4122	36.6027	36.4804	36.6285	21.4283	36.5705
non-11-4	23.0686	22.7557	22.8295	37.7812	35.1116	36.4647	22.8846	36.4525
5d-is-1	16.7706	16.6749	16.69	20.0306	20.0578	20.1468	16.7118	20.0784
5d-is-2	17.6881	17.7092	17.786	21.3503	21.2983	22.0481	17.7278	21.5656
5d-is-3	17.6291	17.5332	17.797	20.9195	20.9503	20.8962	17.6531	20.922
5d-is-4	17.3402	17.34	17.5101	21.4652	21.5825	21.5207	17.3968	21.5228
5d-non-1	21.5908	21.613	21.69	28.181	28.4353	28.125	21.6313	28.2471
5d-non-2	21.0897	21.0352	21.1645	27.8291	27.6329	27.6359	21.0965	27.6993
5d-non-3	21.1378	21.4182	21.0709	25.4878	25.715	25.7006	21.209	25.6345
5d-non-4	21.3918	21.491	21.4163	28.3448	27.1775	28.3933	21.433	27.9719

## Sheet: PCR IL-1beta
	beta actin			IL-1beta	IL-1beta1		beta actin	IL-1beta
IS-11-1	20.2369	20.1934	20.2053	22.1138	21.8318	21.8433	20.2119	21.9296
IS-11-2	19.3423	19.2392	19.3606	20.7447	20.564	20.7118	19.314	20.6735
IS-11-3	19.0592	19.0723	19.0462	21.0446	21.2208	21.0675	19.0592	21.111
IS-11-4	20.1663	20.1279	20.2177	21.189	21.3405	21.5295	20.1706	21.353
non-11-1	19.7998	19.737	19.6466	24.1813	24.1259	24.1056	19.7278	24.1376
non-11-2	21.9241	21.5953	21.5278	33.488	34.1357	34.0168	21.6824	33.8802
non-11-3	21.577	21.2957	21.4122	28.1078	27.9906	28.2532	21.4283	28.1172
non-11-4	23.0686	22.7557	22.8295	34.5894	34.7685	35.0716	22.8846	34.8098
5d-is-1	16.7706	16.6749	16.69	19.2433	19.1794	19.1546	16.7118	19.1924
5d-is-2	17.6881	17.7092	17.786	20.8194	20.7791	21.0273	17.7278	20.8753
5d-is-3	17.6291	17.5332	17.797	20.5978	20.5222	20.5917	17.6531	20.5706
5d-is-4	17.3402	17.34	17.5101	20.3516	20.3673	20.3557	17.3968	20.3582
5d-non-1	21.5908	21.613	21.69	24.7105	24.7452	24.8939	21.6313	24.7832
5d-non-2	21.0897	21.0352	21.1645	24.5337	24.9754	24.8677	21.0965	24.7923
5d-non-3	21.1378	21.4182	21.0709	23.2372	23.2253	23.3208	21.209	23.2611
5d-non-4	21.3918	21.491	21.4163	23.9686	24.2338	24.1804	21.433	24.1276
