# Supplementary material for: Compromised Wound Healing in Ischemic Type 2 Diabetic Rats
Source: PLoS One. 2016 Mar 30;11(3):e0152068. doi: 10.1371/journal.pone.0152068 (PMC4814123; doi:10.1371/journal.pone.0152068)
Supplement: S6 Table — (XLSX) [file pone.0152068.s006.xlsx]

## Sheet: MMP2
	beta actin			MMP2			beta actin	MMP2
IS-11-1	20.2369	20.1934	20.2053	24.091	24.2684	24.0174	20.2119	24.1256
IS-11-2	19.3423	19.2392	19.3606	21.4657	21.583	21.4877	19.314	21.5121
IS-11-3	19.0592	19.0723	19.0462	21.043	20.9605	21.0482	19.0592	21.0172
IS-11-4	20.1663	20.1279	20.2177	22.8363	22.7737	22.8563	20.1706	22.8221
non-11-1	19.7998	19.737	19.6466	24.3207	24.9196	24.6308	19.7278	24.6237
non-11-2	21.9241	21.5953	21.5278	35.2748	35.3504	35.7985	21.6824	35.4746
non-11-3	21.577	21.2957	21.4122	32.8944	32.2457	32.5843	21.4283	32.5748
non-11-4	23.0686	22.7557	22.8295	38.7845	38.9912	38.9936	22.8846	38.9231
5d-is-1	16.7706	16.6749	16.69	19.9558	19.8141	20.0141	16.7118	19.928
5d-is-2	17.6881	17.7092	17.786	20.4328	20.4119	20.6808	17.7278	20.5085
5d-is-3	17.6291	17.5332	17.797	20.7094	20.5495	20.6083	17.6531	20.6224
5d-is-4	17.3402	17.34	17.5101	21.0228	21.0635	21.064	17.3968	21.0501
5d-non-1	21.5908	21.613	21.69	25.9874	26.3002	26.2538	21.6313	26.1805
5d-non-2	21.0897	21.0352	21.1645	25.8806	25.4752	25.4373	21.0965	25.5977
5d-non-3	21.1378	21.4182	21.0709	24.3604	24.4732	24.5452	21.209	24.4596
5d-non-4	21.3918	21.491	21.4163	26.2242	26.1073	26.2078	21.433	26.1798

## Sheet: MMP8
	beta actin			MMP8			beta actin	MMP8
IS-11-1	20.2369	20.1934	20.2053	29.304	28.8431	29.0827	20.2119	29.0766
IS-11-2	19.3423	19.2392	19.3606	25.8028	25.5192	25.728	19.314	25.6833
IS-11-3	19.0592	19.0723	19.0462	27.2791	27.5999	27.3963	19.0592	27.4251
IS-11-4	20.1663	20.1279	20.2177	28.3731	28.4128	28.6065	20.1706	28.4641
non-11-1	19.7998	19.737	19.6466	32.6476	32.7217	32.7617	19.7278	32.7103
non-11-2	21.9241	21.5953	21.5278	39.6748	39.4872	39.5879	21.6824	39.5833
non-11-3	21.577	21.2957	21.4122	39.4123	39.3522	39.0546	21.4283	39.273
non-11-4	23.0686	22.7557	22.8295	39.8472	39.9742	39.9217	22.8846	39.9144
5d-is-1	16.7706	16.6749	16.69	22.6271	22.6856	22.5407	16.7118	22.6178
5d-is-2	17.6881	17.7092	17.786	24.1414	24.2769	24.1979	17.7278	24.2054
5d-is-3	17.6291	17.5332	17.797	23.4042	23.6418	23.6565	17.6531	23.5675
5d-is-4	17.3402	17.34	17.5101	24.9203	25.2423	25.0363	17.3968	25.0663
5d-non-1	21.5908	21.613	21.69	30.5139	30.5444	30.7474	21.6313	30.6019
5d-non-2	21.0897	21.0352	21.1645	30.506	30.0348	30.3982	21.0965	30.313
5d-non-3	21.1378	21.4182	21.0709	27.6703	27.9736	27.8199	21.209	27.8213
5d-non-4	21.3918	21.491	21.4163	30.3687	30.4226	30.1006	21.433	30.2973
						169.538
						1
						3.79487
						1

## Sheet: MMP9
	beta actin			MMP9			beta actin	MMP9
IS-11-1	20.2369	20.1934	20.2053	29.0963	29.0722	29.1271	20.2119	29.0985
IS-11-2	19.3423	19.2392	19.3606	23.0119	23.4416	23.1309	19.314	23.1948
IS-11-3	19.0592	19.0723	19.0462	23.8616	24.1651	24.3213	19.0592	24.116
IS-11-4	20.1663	20.1279	20.2177	24.8704	24.7924	24.9948	20.1706	24.8859
non-11-1	19.7998	19.737	19.6466	30.3013	30.1795	30.2613	19.7278	30.2474
non-11-2	21.9241	21.5953	21.5278	35.7768	34.9851	35.151	21.6824	35.3043
non-11-3	21.577	21.2957	21.4122	37.4824	35.4014	39.3322	21.4283	37.4053
non-11-4	23.0686	22.7557	22.8295	34.6814	34.5634	34.9408	22.8846	34.7285
5d-is-1	16.7706	16.6749	16.69	21.2946	21.2913	21.2558	16.7118	21.2806
5d-is-2	17.6881	17.7092	17.786	23.3318	23.3186	23.1614	17.7278	23.2706
5d-is-3	17.6291	17.5332	17.797	22.715	22.7022	22.8307	17.6531	22.7493
5d-is-4	17.3402	17.34	17.5101	24.2757	24.6158	24.5291	17.3968	24.4735
5d-non-1	21.5908	21.613	21.69	30.7696	31.0125	31.0169	21.6313	30.933
5d-non-2	21.0897	21.0352	21.1645	31.0518	30.9955	30.8243	21.0965	30.9572
5d-non-3	21.1378	21.4182	21.0709	26.2123	26.4708	26.0869	21.209	26.2567
5d-non-4	21.3918	21.491	21.4163	30.5855	30.9471	30.973	21.433	30.8352
			7.12036
			1

## Sheet: TIMP-1
	beta actin			Timp-1			beta actin	Timp-1
IS-11-1	20.0425	20.0123	20.0929	23.124	23.172	23.014	20.0492	23.1033
IS-11-2	23.0428	22.8993	23.2409	28.1453	28.5647	28.0854	23.061	28.2651
IS-11-3	21.6201	21.751	21.403	27.216	26.8261	27.3424	21.5914	27.1282
IS-11-4	25.2498	25.2565	25.2296	27.2178	27.0178	27.3331	25.2453	27.1896
non-11-1	20.1868	20.3137	20.2672	24.8127	24.6862	24.9469	20.2559	24.8153
non-11-2	19.0778	19.1673	19.2267	21.5183	21.9393	20.9135	19.1573	21.457
non-11-3	18.4517	18.3354	18.308	21.7491	21.9969	21.5521	18.365	21.766
non-11-4	19.4132	19.3556	19.5786	21.1339	21.7128	21.0583	19.4491	21.3017
5d-is-1	21.715	21.4238	21.5456	23.458	23.4393	23.501	21.5615	23.4661
5d-is-2	21.2424	21.1315	21.0832	25.2748	24.8548	25.0697	21.1524	25.0664
5d-is-3	21.0531	21.1984	20.7453	19.2514	19.3539	19.3227	20.9989	19.3093
5d-is-4	21.1095	21.1947	21.3761	22.9479	22.6808	22.1786	21.2268	22.6024
5d-non-1	16.5229	16.4138	16.3408	14.4213	14.4241	14.4544	16.4258	14.4333
5d-non-2	17.4883	17.549	17.5036	16.6707	16.6985	16.6896	17.5136	16.6863
5d-non-3	17.147	17.1651	17.1035	14.4998	14.4816	14.4467	17.1385	14.476
5d-non-4	16.6415	16.8107	16.843	19.073	18.6745	19.1984	16.7651	18.982

## Sheet: TIMP-2
	beta actin			Timp-2			beta actin	Timp-2
IS-11-1	20.0425	20.0123	20.0929	19.0028	18.5129	18.7217	20.0492	18.7458
IS-11-2	23.0428	22.8993	23.2409	23.4257	22.5748	27.0244	23.061	24.3416
IS-11-3	21.6201	21.751	21.403	21.2432	20.6452	20.596	21.5914	20.8281
IS-11-4	25.2498	25.2565	25.2296	24.1245	25.2154	25.1751	25.2453	24.8383
non-11-1	20.1868	20.3137	20.2672	20.2415	19.8968	19.8616	20.2559	20
non-11-2	19.0778	19.1673	19.2267	16.4519	16.5495	16.4746	19.1573	16.492
non-11-3	18.4517	18.3354	18.308	16.778	16.7661	16.7541	18.365	16.7661
non-11-4	19.4132	19.3556	19.5786	18.4824	18.4175	18.5234	19.4491	18.4744
5d-is-1	21.715	21.4238	21.5456	21.1726	21.6651	21.6137	21.5615	21.4838
5d-is-2	21.2424	21.1315	21.0832	21.1821	21.2129	21.1684	21.1524	21.1878
5d-is-3	21.0531	21.1984	20.7453	19.6216	18.8492	18.8475	20.9989	19.1061
5d-is-4	21.1095	21.1947	21.3761	22.129	22.6903	21.9081	21.2268	22.2425
5d-non-1	16.5229	16.4138	16.3408	16.0731	16.1077	16.0616	16.4258	16.0808
5d-non-2	17.4883	17.549	17.5036	17.0958	17.0652	17.0805	17.5136	17.0805
5d-non-3	17.147	17.1651	17.1035	15.9788	16.2366	16.2055	17.1385	16.1403
5d-non-4	16.6415	16.8107	16.843	16.2758	16.1626	16.2586	16.7651	16.2323
